# Supplementary material for: Genetic Variants of Matrix Metalloproteinase and Sepsis: The Need Speed Study
Source: Biomolecules. 2022 Feb 9;12(2):279. doi: 10.3390/biom12020279 (PMC8961575; doi:10.3390/biom12020279)
Supplement: Supplementary file 1 [file biomolecules-12-00279-s001.zip]

Archive with 1 entries (1 files):
- biomolecules-1562834-supplementary.pdf
